# Supplementary material for: Enriched Riceberry Bran Oil Exerts Chemopreventive Properties through Anti-Inflammation and Alteration of Gut Microbiota in Carcinogen-Induced Liver and Colon Carcinogenesis in Rats
Source: Cancers (Basel). 2022 Sep 7;14(18):4358. doi: 10.3390/cancers14184358 (PMC9496912; doi:10.3390/cancers14184358)
Supplement: Supplementary file 1 [file cancers-14-04358-s001.zip]

Archive with 1 entries (1 files):
- cancers-1815951-supplementary Figure S1.TIF
